# Supplementary material for: Gait and Stability Analysis of People After Osteoporotic Spinal Fractures Treated with Minimally Invasive Surgery
Source: J Funct Morphol Kinesiol. 2025 Dec 17;10(4):481. doi: 10.3390/jfmk10040481 (PMC12734283; doi:10.3390/jfmk10040481)
Supplement: Supplementary file 1 [file jfmk-10-00481-s001.zip]

Archive with 1 entries (1 files):
- jfmk-4015258-supplementary.pdf
